# Supplementary material for: Emotional Status, Motor Dysfunction, and Cognitive Functioning as Predictors of Quality of Life in Physically Engaged Community-Dwelling Older Adults: A Structural Equation Modeling Approach
Source: Int J Environ Res Public Health. 2024 Nov 4;21(11):1469. doi: 10.3390/ijerph21111469 (PMC11594233; doi:10.3390/ijerph21111469)
Supplement: Supplementary file 1 [file ijerph-21-01469-s001.zip › Table S1.xlsx]

## Sheet: Sheet1
ID	SEX	AGE	EDU	BMI	2MST	TUG	SPPB	HGS	30AC	WAIS	FAB15	GDS	dom_1	dom_2	dom_3	dom_4	WHO_tot
12	0	81	5	27.1203	75	12.4	8	12	18	6.64474	11.6021	4	13	12	11	13	49
13	0	82	8	29.5752	84	12.1	10	20.5	11	6.34672	14.0689	8	13	13	11	15	52
14	0	76	8	26.6097	74	18	8	25.3	9	6.28672	9.62789	4	15	13	15	12	55
15	0	83	8	20.3125	64	12.7	11	18.6	12	6.35672	13.1566	6	15	13	11	15	54
16	0	78	8	34.4842	96	11	12	29.8	16	5.30672	12.7613	1	14	13	11	15	53
17	1	87	8	25.2092	56	11.2	12	43.1	16	9.39672	9.83582	2	17	17	19	14	67
18	0	72	5	23.6652	75	10.3	11	23.5	10	6.55474	14.0076	3	17	15	11	14	57
19	0	77	13	31.5963	30	14.5	10	13.5	5	5.89261	3.88493	4	15	14	12	15	56
20	0	69	8	26.0584	106	9	10	25.6	7	7.21672	15.2355	2	18	13	17	16	64
21	1	82	13	29.3848	70	14	7	26	8	6.94261	7.52871	1	15	13	7	16	51
22	0	75	13	22.5466	87	10	11	22	12	7.87261	9.7571	2	16	11	15	12	54
24	0	66	5	25.7812	51	10.5	12	21.4	13	5.49474	8.70997	3	17	15	16	15	63
25	0	61	8	25.8478	75	11.5	10	26.2	8	7.13672	9.88358	1	14	15	15	13	57
26	0	69	8	29.737	71	10.3	11	22.5	12	5.21672	14.2355	0	17	16	16	15	64
27	0	71	5	25	80	10	10	30	11	6.54474	12.9538	4	17	15	16	14	62
28	0	70	13	22.213	62	11.2	12	19.2	17	3.82261	12.4776	1	15	15	16	12	58
29	0	67	8	26.2985	80	9.8	12	23.5	15	8.19672	12.1397	0	17	14	11	14	56
30	0	82	8	23.7954	65	12.2	10	22.5	11	5.34672	12.0689	5	15	13	16	13	57
31	0	72	5	33.6221	62	12	7	20.5	11	5.55474	12.0076	4	17	14	8	12	51
32	0	74	5	28.6048	54	11.4	12	22.8	16	5.57474	12.1212	2	17	15	16	13	61
33	0	72	8	29.8439	103	9.2	11	20	18	5.24672	10.3916	0	18	17	17	16	68
34	0	69	8	19.721	58	8.2	12	24	10	6.21672	11.2355	0	17	17	13	14	61
35	0	83	13	23.9158	72	13.1	11	24.5	7	5.96261	13.4413	4	18	15	11	16	60
36	0	66	13	24.1415	94	9.4	12	21	11	5.78261	12.2857	6	13	9	17	13	52
37	1	74	13	25.6173	95	10.3	12	48.1	13	6.86261	11.965	1	17	15	16	18	66
38	1	78	13	23.7387	85	12	12	33.6	9	5.90261	12.2211	5	15	13	9	14	51
39	1	85	13	22.8931	78	9	11	28	11	5.97261	10.8082	3	17	15	11	17	60
40	0	76	8	22.8928	69	11.2	11	18.4	11	7.28672	14.6279	0	18	15	16	14	63
41	0	66	13	22.0703	107	9.2	10	32.1	18	5.78261	14.2857	4	17	15	11	16	59
42	0	63	5	29.6875	75	10.4	12	30	10	4.46474	11.5803	2	17	13	15	15	60
43	0	57	8	30.8329	106	10.1	12	28.9	12	4.09672	6.73389	7	15	13	15	16	59
44	0	82	5	29.5525	88	17	11	21.2	9	5.65474	11.685	2	15	16	12	17	60
45	0	70	8	30.8012	80	9.6	11	25.5	10	7.22672	14.2858	3	15	13	16	12	56
47	1	89	16	27.5482	90	12.4	9	28	11	5.8075	13.8735	2	14	15	15	15	59
48	0	68	8	24.2215	91	6	12	31.7	14	6.20672	14.1869	4	17	11	8	15	51
49	0	68	16	24.1672	57	13.5	8	18.5	9	6.5975	12.9684	5	11	12	11	14	48
50	0	70	13	29.865	95	9.7	12	20	10	5.82261	13.4776	7	17	10	11	12	50
51	0	73	16	19.6511	83	7.2	12	24.8	19	7.6475	14.2289	2	15	13	15	14	57
52	0	63	8	27.2173	70	10.7	12	24.3	15	8.15672	13.9643	2	14	14	17	15	60
53	0	80	13	23.1911	93	10	11	18.8	14	5.92261	10.0992	2	16	16	12	16	60
54	0	77	5	34.1932	75	12	7	18.5	14	7.60474	13.3092	2	15	14	16	13	58
55	0	75	13	33.8644	74	10	11	22.9	15	7.87261	12.7571	2	14	15	11	14	54
56	0	78	5	26.7698	56	12.6	12	32.1	12	5.61474	13.3773	4	14	13	11	13	51
57	1	72	13	30.8355	78	9.4	12	42.7	16	6.84261	12.8514	2	18	16	15	16	65
58	0	72	5	29.278	78	12	12	25	7	8.55474	14.0076	4	17	13	16	17	63
59	0	70	13	29.271	90	11.2	12	26	15	5.82261	10.4776	0	15	14	15	14	58
60	0	79	8	24.6904	77	11.5	10	10	10	5.31672	13.8326	2	17	13	15	12	57
61	0	83	13	23.5304	92	7	12	25	15	7.95261	8.34834	2	13	13	11	16	53
62	0	76	13	23.1911	93	10	12	17.9	14	8.88261	14.8197	1	15	13	16	13	57
63	0	80	16	20.83	107	8.5	12	21	14	8.7175	13.689	0	15	13	15	13	56
64	0	80	5	29.7778	52	10.6	8	24	13	5.63474	11.5235	4	14	15	12	12	53
65	0	69	8	25.8166	80	7.9	10	26.6	14	7.21672	12.2355	1	18	14	16	17	65
66	0	69	8	19.2277	66	12.1	11	28.5	11	7.21672	13.2355	2	15	15	16	15	61
67	0	76	16	18.3594	70	12.3	11	24	10	6.4875	7.51546	4	15	14	11	14	54
68	0	79	5	33.1633	38	21.2	3	20	4	3.62474	6.44866	7	15	10	9	14	48
69	0	85	0	20.2395	50	15	10	20.7	4	6.8475	11.29	9	13	12	11	14	50
70	0	70	5	25.3902	50	12.5	12	27.9	11	6.53474	11.9019	3	18	13	16	15	62
71	0	66	5	27.6398	60	11	11	24.8	11	6.49474	10.71	5	16	13	13	14	56
72	0	68	5	29.7211	79	11.4	11	23.4	11	8.51474	14.8029	1	14	15	16	13	58
73	1	71	8	25.2092	89	9	12	42.9	7	6.23672	14.6058	0	17	15	15	14	61
74	0	73	16	24.5578	73	12.1	11	29.7	11	8.6475	13.2289	1	17	16	11	16	60
75	0	84	13	28.1959	76	10.7	12	25.7	10	5.96261	8.44128	6	15	12	8	10	45
76	0	70	13	24.9135	69	11.2	12	21.2	12	8.82261	14.4776	2	15	13	13	15	56
77	1	75	13	36.4938	54	19	5	33.8	7	6.87261	12.0251	4	11	13	16	15	55
78	0	85	16	28.2407		14.2	7	20.4	14	5.7675	12.13	2	14	15	16	15	60
79	0	65	13	25.0761	83	9.3	10	29.2	9	7.77261	12.2413	0	18	17	17	11	63
80	0	59	13	23.3492	82	9.8	12	27.4	17	8.71261	11.9987	2	17	15	17	15	64
81	0	72	16	29.2969	88	7.4	12	22.4	17	5.6375	12.1731	0	15	15	16	15	61
82	1	65	13	47.4561	35	16	9	27	10	5.77261	9.50927	1	12	14	13	13	52
83	0	70	13	28.764	76	12.4	10	22.2	9	4.82261	10.4776	1	17	13	15	14	59
84	0	71	13	31.5537	42	11.5	8	21.8	10	5.83261	11.5296	3	14	15	17	15	61
85	1	92	16	25.8806	54	9.5	9	24.7	10	5.8475	11.5664	1	16	17	16	14	63
86	0	70	13	23.6244	65	9	12	33.8	16	4.82261	11.4776	1	18	15	16	18	67
87	0	76	13	29.1749	98	9.8	12	26	17	6.88261	14.8197	3	15	13	16	16	60
88	0	71	5	42.7909	86	10.7	12	21.7	12	7.54474	10.9538	7	12	9	11	14	46
89	0	74	13	19.2628	85	8.8	12	18	9	4.86261	10.697	4	17	15	11	14	57
90	0	68	13	24.3418	99	9.5	12	24	17	4.80261	10.3786	7	15	11	12	14	52
91	0	82	5	29.3803	90	11.3	10	20.8	15	5.65474	14.685	0	16	15	13	16	60
92	0	77	16	24.6094	80	8.8	12	22.3	13	4.6875	12.4747	2	17	13	15	14	59
93	1	80	8	29.0548	67	14.2	10	46.6	12	6.32672	11.1754	1	17	19	16	16	68
94	0	73	8	23.2335	93	9.2	11	23.4	11	5.25672	15.4473	3	20	18	17	15	70
95	0	86	5	20.7512	45	10.8	7	19	10	6.69474	10.0703	6	14	12	8	12	46
96	0	75	13	25.7812	77	9.5	11	29.6	17	5.87261	10.7571	4	16	13	12	14	55
97	0	81	5	30.4867	47	13	9	27	14	6.64474	10.6021	5	16	14	15	12	57
99	0	72	5	30.2222	99	11.5	12	23.5	14	5.55474	12.0076	2	17	16	11	12	56
100	0	79	5	34.1749	56	16	8	22	10	4.62474	13.4487	3	15	15	11	15	56
103	0	69	8	21.6855	90	9.4	12	20.6	14	8.21672	13.2355	0	15	13	16	13	57
104	0	70	5	32.4192	70	9.5	10	22.4	18	5.53474	8.90185	4	16	13	15	15	59
105	0	76	5	24.4561	69	10.5	11	18.9	12	6.59474	13.2439	3	16	14	11	13	54
106	0	69	5	27.6888	82	8	12	33.7	15	7.52474	12.8516	7	14	13	11	14	52
107	0	81	5	22.83	72	10.1	12	15.5	12	6.64474	9.60209	5	16	14	11	14	55
108	0	79	5	22.4059	66	12.3	11	24.5	12	4.62474	7.44866	10	15	13	12	13	53
109	0	68	8	32.0204	75	10	12	31.8	13	6.20672	9.18686	1	15	13	11	14	53
110	0	80	5	23.4375	65	13.5	9	20.9	9	5.63474	4.52345	5	15	14	15	13	57
111	0	81	5	23.5304	49	13.2	6	21.8	9	5.64474	3.60209	4	17	15	12	16	60
112	1	85	8	30.854	69	12	9	36.1	12	6.37672	5.61643	1	15	17	11	17	60
113	0	76	5	25.9574	91	10.1	11	23.7	14	6.59474	10.2439	1	16	12	11	11	50
114	0	72	13	22.9854	97	9.8	11	25.5	17	5.84261	12.5834	1	17	15	13	14	59
115	0	68	8	18.3143	84	12	12	21.6	15	4.20672	12.1869	8	15	12	12	14	53
116	0	66	8	27.1203	63	10.5	12	20.7	13	7.18672	15.0939	2	17	15	16	15	63
117	0	67	13	26.5731	84	9.4	11	30	12	6.79261	10.3315	0	15	15	16	15	61
118	0	67	16	32.2455	69	9.6	11	24	15	5.5875	9.92125	10	15	11	13	13	52
119	0	69	5	27.0993	83	9.1	10	22.3	11	6.52474	10.8516	2	15	14	11	14	54
120	0	89	5	26.6667	54	15.3	7	20.3	11	4.72474	7.43997	2	18	15	15	15	63
121	1	80	8	24.9135	53	10.6	12	29	6	5.32672	8.1754	8	14	12	8	14	48
122	1	75	13	22.2222	67	11.3	11	40.1	5	8.87261	11.0251	0	14	14	11	16	55
123	0	76	5	20.2632	70	9	12	22.5	15	6.59474	10.2439	3	14	13	11	12	50
124	0	74	5	32.8947	72	11	7	27.8	12	4.57474	10.1212	1	16	13	11	14	54
125	0	72	13	28.6726	54	13.3	9	23	8	5.84261	10.5834	3	14	13	12	13	52
126	1	79	13	25.6896	104	8.4	12	30.5	13	7.91261	8.29239	6	16	12	16	13	57
127	0	72	16	24.7721	74	13.4	11	28.4	8	8.6375	12.1731	2	15	16	16	17	64
128	0	72	16	23.6244	45	12.5	9	18.9	8	5.6375	11.1731	4	15	14	11	16	56
129	0	80	16	24.8777	107	11.1	11	21.6	10	4.7175	10.689	1	17	14	16	15	62
130	1	81	8	26.7578	74	12	10	28.3	6	6.33672	11.254	4	17	14	12	15	58
131	0	80	16	29.2969	63	11.8	10	26.1	13	7.7175	13.689	2	15	14	11	16	56
132	0	75	5	36.7902	70	10.5	12	22	10	6.58474	12.1814	5	14	11	11	13	49
133	0	72	8	27.1918	58	11.5	9	19.1	11	5.24672	9.39157	9	11	11	15	13	50
134	0	75	5	27.9267	92	10.8	10	20.2	14	5.58474	11.1814	1	16	13	9	13	51
135	0	71	5	28.3987	72	10.2	7	28	9	6.54474	7.95382	3	14	13	16	14	57
136	0	79	8	23.8751	90	11.9	10	23	9	7.31672	14.8326	3	16	14	15	12	57
137	0	73	13	29.2969	102	9.1	11	31.3	13	7.85261	13.6391	4	11	14	12	11	48
138	0	77	13	30.8012	42	15	7	13.8	8	6.89261	7.88493	2	12	14	16	15	57
139	0	67	16	19.2706	90	11.3	12	28		6.5875	12.9212	2	18	16	16	19	69
140	0	72	8	27.0359	76	10.2	8	22.7	17	6.24672	8.39157	8	13	11	8	12	44
141	0	74	8	20.5457	74	8.2	12	25	14	5.26672	10.5052	4	18	13	17	14	62
142	0	76	13	24	65	13.2	9	17.4	8	5.88261	8.81968	3	14	14	11	13	52
143	0	78	5	25.3902	77	11.7	10	18.8	13	6.61474	11.3773	3	15	14	12	14	55
144	0	78	8	31.245	84	10.4	12	21.6	15	8.30672	13.7613	0	15	16	19	19	69
145	0	72	16	24.9904	111	10.1	12	23	17	7.6375	14.1731	0	18	15	13	15	61
146	0	74	13	23.6328	87	10.1	10	23	12	4.86261	9.69697	3	16	14	17	17	64
147	0	70	8	22.6409	77	10.5	12	20.3	13	8.22672	12.2858	3	17	12	11	15	55
148	0	70	8	18.9036	86	11.9	11	22.4	14	6.22672	8.2858	2	17	16	11	16	60
149	1	82	13	24.7934	63	13.3	10	22.7	14	5.94261	7.52871	6	14	13	11	16	54
150	0	73	8	26.9531	61	13.3	10	25.6	10	8.25672	12.4473	5	17	13	11	14	55
151	0	79	5	21.8522	73	10.4	11	22.1	19	5.62474	10.4487	0	18	16	16	14	64
152	1	88	13	28.3737	67	13.8	9	27.2	9	5.00261	13.1503	3	15	14	12	17	58
153	0	78	13	28.0404	102	10.4	10	18.1	15	5.90261	11.9531	1	15	14	12	13	54
154	0	73	8	26.0204	88	10	12	22.6	17	5.25672	13.4473	3	13	13	16	13	55
155	0	73	5	29.7333	79	10.6	11	26.4	11	5.56474	11.0634	3	17	13	16	14	60
156	0	65	13	33.6485	82	11.5	9	23.1	9	4.77261	9.24127	2	13	12	16	13	54
158	0	63	8	28.6501	76	9.1	10	22.6	16	6.15672	10.9643	4	17	13	13	15	58
159	1	79	13	25.0995	88	9.9	12	33.4	14	4.90261	10.2211	2	16	15	16	15	62
160	0	75	8	22.4323	103	9.8	12	31.1	16	6.27672	16.5653	2	17	14	11	15	57
161	0	70	5	26.8889	76	8.5	12	24.2	10	6.53474	14.9019	1	15	14	16	13	58
162	0	70	13	31.245	59	10.5	11	23.8	11	4.82261	8.47759	2	17	14	17	15	63
163	0	67	13	24.8163	82	10.6	12	33.7	16	6.78261	13.2857	3	17	13	15	13	58
164	0	72	8	23.8054	72	10	12	16.7	11	5.25672	7.44732	1	14	14	16	13	57
165	0	69	5	20.3244	100	8.1	12	23.7	16	6.52474	13.8516	3	15	13	13	16	57
167	1	80	13	26.7036	88	9.4	12	32.9	11	7.92261	14.3672	0	16	15	12	17	60
168	1	89	8	26.3465	73	9.1	10	30.1	9	5.41672	11.0919	9	12	11	11	14	48
169	0	81	16	25.3155	48	13.4	11	19.1	11	7.7275	15.7676	1	16	13	11	17	57
170	1	77	16	23.6713	111	8.9	10	26.4	18	4.6875	12.7427	0	18	18	17	19	72
171	0	73	13	23.4586	76	11.6	12	21	12	3.85261	10.6391	1	15	15	16	17	63
172	0	74	13	31.6263	89	8.6	11	26.6	12	5.86261	12.697	0	17	15	13	14	59
173	0	83	13	23.6328	51	15.5	8	23.3	9	5.95261	13.3483	5	15	12	13	18	58
174	0	74	13	23.9361	79	10.1	9	24.8	11	6.86261	11.697	0	17	15	11	14	57
175	1	82	8	25.6544	70	12.4	11	27.2	10	6.34672	7.33692	7	15	13	8	12	48
176	0	67	13	31.1614	112	8.2	11	28.6	15	5.79261	14.3315	4	17	14	15	15	61
177	0	69	8	33.564	81	13.1	10	21	14	6.21672	11.2355	1	14	14	15	13	56
178	0	73	13	22.0741	53	10.4	10	24.8	12	5.85261	13.6391	4	14	13	9	17	53
179	0	82	16	26.6137	71	10.1	12	19.8	14	7.7375	12.8505	4	13	14	11	17	55
180	0	75	8	38.193	87	10.9	11	19.5	14	6.27672	12.5653	3	15	13	15	14	57
181	0	62	8	26.8544	88	9.6	12	24.2	15	6.14672	13.9234	5	11	11	17	14	53
182	0	67	5	21.875	80	10.5	12	22.3	11	6.49474	9.70997	1	17	15	17	16	65
183	0	74	8	29.3847	84	9.9	12	23	11	8.26672	14.5052	2	16	14	16	13	59
184	1	73	16	20.7612	107	8.3	12	34.3	14	8.6475	11.4969	0	18	16	16	17	67
185	1	78	16	22.9481	95	9.6	12	35.7	17	5.6975	13.8108	4	15	14	16	15	60
186	0	74	16	25.6821	106	10.1	12	25.7	11	5.6575	11.2867	4	11	12	16	14	53
187	0	73	13	28.3604	55	12.6	10	18	17	7.85261	14.6391	12	10	9	16	12	47
188	0	66	13	31.875	103	10.7	12	29.7	15	5.78261	11.2857	3	16	11	13	15	55
189	0	65	8	26.1719	83	9.4	12	26.4	14	6.17672	14.0495	3	15	13	15	14	57
190	1	76	5	24.2701	93	8.6	12	34	20	7.59474	10.5119	0	17	15	13	16	61
191	1	78	5	28.2007	60	14.9	6	28.3	14	6.61474	12.6453	1	15	15	15	14	59
192	0	74	5	36.2624	54	12.9	10	18.2	10	4.57474	11.1212	7	13	11	13	14	51
193	1	90	18	28.4053	66	16.7	7	27.2	8	6.69133	7.76725	3	15	15	13	15	58
194	0	86	8	28.7268	67	11.3	10	12.8	6	8.38672	12.4542	4	14	13	13	13	53
195	1	70	8	27.9321	84	10.2	12	46.4	18	7.22672	14.5538	0	18	15	16	14	63
196	0	77	5	24.3418	94	12.2	11	22	15	7.60474	12.3092	6	12	13	9	13	47
197	0	69	8	24.1415	63	9	12	17.4	11	8.21672	16.2355	1	16	12	11	13	52
198	1	72	8	28.1347	109	7.8	12	40	13	6.24672	14.6596	0	18	17	17	16	68
199	0	81	8	29.0174	63	13.2	8	23.7	12	7.33672	11.986	5	15	14	11	15	55
200	0	69	5	26.8544	86	10.2	12	29.9	15	4.52474	9.85158	2	15	15	15	14	59
201	0	75	8	29.8667	66	14.6	7	24	6	9.27672	13.5653	3	14	13	15	14	56
202	0	70	5	22.8329	75	12.2	10	26.1	11	5.53474	13.9019	5	17	12	11	16	56
203	0	81	5	22.8329	79	11	12	20.6	13	4.64474	11.6021	1	15	13	15	12	55
204	0	75	8	24.9581	57	11.1	12	29.3	12	9.27672	14.5653	0	17	15	13	16	61
205	0	66	13	26.8977	105	11.8	12	27.2	17	5.78261	14.2857	2	17	11	16	16	60
206	0	65	13	27.5391	86	10.2	11	26.5	11	5.77261	12.2413	5	14	14	15	14	57
207	0	69	16	25.1937	109	11.3	10	21.5	9	5.6075	12.0171	2	17	11	16	15	59
208	0	56	13	32.8892	84	9.5	12	22.3	15	5.68261	12.8904	3	13	14	13	12	52

## Sheet: Sheet2
ID	participant identifier
SEX	female 0; male 1
AGE	age in years
EDU	education in years
BMI	body mass index
2MST	two-minute step test in number of full steps
TUG	timed get up and go in seconds
SPPB	short physical performance battery score
HGS	hand grip stregth test in kilograms
30AC	30 seconds arm curl in number of completed curls
WAIS	wais digit span corrected score
FAB15	frontal assessment battery corrected score
GDS	geriatric depression scale score
dom_1	physical health doamin of WHOWOL-BREF scored 4-20 scale
dom_2	psychological doamin of WHOWOL-BREF scored 4-20 scale
dom_3	social relationships domain of WHOWOL-BREF scored 4-20 scale
dom_4	enviroment domain of WHOWOL-BREF scored 4-20 scale
WHO_tot	WHOWOL-BREF sum of domains
